# Supplementary material for: Derivation of Kokumi γ-Glutamyl Peptides and Volatile Aroma Compounds from Fermented Cereal Processing By-Products for Reducing Bitterness of Plant-Based Ingredients
Source: Foods. 2023 Nov 28;12(23):4297. doi: 10.3390/foods12234297 (PMC10706403; doi:10.3390/foods12234297)
Supplement: Supplementary file 1 [file foods-12-04297-s001.zip]

Archive with 1 entries (1 files):
- foods-2721868-supplementary.xlsx
